# Supplementary material for: Nocturnal Glucose Profile According to Timing of Dinner Rapid Insulin and Basal and Rapid Insulin Type: An Insulclock® Connected Insulin Cap-Based Real-World Study
Source: Biomedicines. 2024 Jul 18;12(7):1600. doi: 10.3390/biomedicines12071600 (PMC11274448; doi:10.3390/biomedicines12071600)
Supplement: Supplementary file 1 [file biomedicines-12-01600-s001.zip]

Archive with 1 entries (1 files):
- biomedicines-3031281-supplementary.pdf
